# Supplementary material for: A Comprehensive Analysis of Microflora and Metabolites in the Development of Ulcerative Colitis into Colorectal Cancer Based on the Lung–Gut Correlation Theory
Source: Molecules. 2022 Sep 8;27(18):5838. doi: 10.3390/molecules27185838 (PMC9503129; doi:10.3390/molecules27185838)
Supplement: Supplementary file 1 [file molecules-27-05838-s001.zip]

Archive with 2 entries (2 files):
- molecules-1879068-Supplementary material-Structure (1).pdf
- molecules-1879068-Supplementary material-Tables and Figures.pdf
